# Supplementary material for: TNFSF14-Derived Molecules as a Novel Treatment for Obesity and Type 2 Diabetes
Source: Int J Mol Sci. 2021 Sep 30;22(19):10647. doi: 10.3390/ijms221910647 (PMC8508965; doi:10.3390/ijms221910647)
Supplement: Supplementary file 1 [file ijms-22-10647-s001.zip]

Archive with 1 entries (1 files):
- ijms-1372921-supplementary.pdf
